# Supplementary material for: Longitudinal Patterns of Beverage Intake in Treatment-Seeking Children with Obesity in Eastern NC Using the Validated BEVQ-15
Source: Nutrients. 2023 Sep 27;15(19):4171. doi: 10.3390/nu15194171 (PMC10648911; doi:10.3390/nu15194171)
Supplement: Supplementary file 1 [file nutrients-15-04171-s001.zip]

Archive with 1 entries (1 files):
- nutrients-2590742-supplementary.pdf
